# Supplementary material for: Validation and Demonstration of an Atmosphere-Temperature-pH-Controlled Stirred Batch Reactor System for Determination of (Nano)Material Solubility and Dissolution Kinetics in Physiological Simulant Lung Fluids
Source: Nanomaterials (Basel). 2022 Feb 2;12(3):517. doi: 10.3390/nano12030517 (PMC8838572; doi:10.3390/nano12030517)
Supplement: Supplementary file 1 [file nanomaterials-12-00517-s001.zip]

Archive with 1 entries (1 files):
- nanomaterials-1530714-supplementary.pdf
